# Supplementary material for: Ionic Liquid 1-Octyl-3-Methylimidazolium (M8OI) Is Mono-Oxygenated by CYP3A4 and CYP3A5 in Adult Human Liver
Source: J Xenobiot. 2024 Jul 9;14(3):907–22. doi: 10.3390/jox14030050 (PMC11270251; doi:10.3390/jox14030050)
Supplement: Supplementary file 1 [file jox-14-00050-s001.zip]

Archive with 1 entries (1 files):
- jox-2992090-supplementary.pdf
